# Supplementary material for: Structural Studies of the Phage G Tail Demonstrate an Atypical Tail Contraction
Source: Viruses. 2021 Oct 18;13(10):2094. doi: 10.3390/v13102094 (PMC8570332; doi:10.3390/v13102094)
Supplement: Supplementary file 1 [file viruses-13-02094-s001.zip]

Archive with 1 entries (1 files):
- 20210728_Article_Viruses_Gonzalez_et_al_Supplement.pdf
